# Supplementary material for: Broadband Achromatic Metalens in the Visible Light Spectrum Based on Fresnel Zone Spatial Multiplexing
Source: Nanomaterials (Basel). 2022 Dec 3;12(23):4298. doi: 10.3390/nano12234298 (PMC9738994; doi:10.3390/nano12234298)
Supplement: Supplementary file 1 [file nanomaterials-12-04298-s001.zip]

Archive with 1 entries (1 files):
- nanomaterials-2022381-supplementary.pdf
